# Supplementary material for: Hypomethylation of GCNT2 isoform A correlates with transcriptional expression and is associated with poor survival in acute myeloid leukemia
Source: Front Immunol. 2025 Feb 17;16:1490330. doi: 10.3389/fimmu.2025.1490330 (PMC11873079; doi:10.3389/fimmu.2025.1490330)
Supplement: Supplementary file 3 [file Table1.xlsx]

## Sheet: Sheet2
Category	Term	Count	%	PValue	Genes	List Total	Pop Hits	Pop Total	Fold Enrichment	Bonferroni	Benjamini	FDR
KEGG_PATHWAY	hsa04640:Hematopoietic cell lineage	25	4.94071	3.76435e-15	ITGB3, ITGA2B, IL5RA, CD1D, CD3E, HLA-DMA, HLA-DMB, CD14, CD36, HLA-DOA, HLA-DQA2, CD34, HLA-DQA1, HLA-DPA1, HLA-DRB5, CD2, FCER2, CD4, CD5, IL2RA, HLA-DPB1, HLA-DRA, IL7R, HLA-DRB1, HLA-DQB1	265	99	8205	7.81875	1.04561e-12	1.04649e-12	9.37324e-13
KEGG_PATHWAY	hsa04145:Phagosome	26	5.13834	1.15826e-11	NCF2, ITGB3, MPO, THBS1, HLA-DMA, FCGR3A, HLA-DMB, CLEC7A, TUBB1, CD14, CD36, HLA-DOA, HLA-DQA2, HLA-DQA1, ATP6V0A1, HLA-DPA1, HLA-DRB5, HLA-F, TUBA4A, MARCO, HLA-DPB1, HLA-DRA, TLR6, CALR, HLA-DRB1, HLA-DQB1	265	152	8205	5.29618	3.20839e-09	1.60998e-09	1.44203e-09
KEGG_PATHWAY	hsa05332:Graft-versus-host disease	15	2.96443	2.13625e-11	HLA-DRB5, PRF1, GZMB, HLA-F, HLA-DMA, HLA-DMB, HLA-DPB1, HLA-DRA, KLRD1, HLA-DOA, HLA-DQA2, HLA-DQA1, HLA-DRB1, HLA-DPA1, HLA-DQB1	265	42	8205	11.058	5.9174e-09	1.97959e-09	1.77309e-09
KEGG_PATHWAY	hsa04612:Antigen processing and presentation	19	3.75494	2.88682e-11	CD74, CIITA, HLA-DRB5, IFI30, HLA-F, HLA-DMA, CD4, HLA-DMB, HLA-DPB1, HLA-DRA, KLRD1, CALR, HLA-DOA, HLA-DQA2, HLA-DQA1, HLA-DRB1, HLA-DPA1, LGMN, HLA-DQB1	265	78	8205	7.54209	7.9965e-09	2.00634e-09	1.79705e-09
KEGG_PATHWAY	hsa04658:Th1 and Th2 cell differentiation	20	3.95257	6.42012e-11	HLA-DRB5, GATA3, CD3E, HLA-DMA, CD4, HLA-DMB, MAF, LCK, IL2RA, IL2RB, HLA-DPB1, HLA-DRA, PLCG1, HLA-DOA, HLA-DQA2, HLA-DQA1, HLA-DRB1, HLA-DPA1, IL12RB2, HLA-DQB1	265	92	8205	6.73093	1.77837e-08	3.12336e-09	2.79754e-09
KEGG_PATHWAY	hsa05330:Allograft rejection	14	2.7668	7.79721e-11	HLA-DRB5, PRF1, GZMB, HLA-F, HLA-DMA, HLA-DMB, HLA-DPB1, HLA-DRA, HLA-DOA, HLA-DQA2, HLA-DQA1, HLA-DRB1, HLA-DPA1, HLA-DQB1	265	38	8205	11.4071	2.15983e-08	3.12336e-09	2.79754e-09
KEGG_PATHWAY	hsa05310:Asthma	13	2.56917	7.86458e-11	HLA-DRB5, EPX, HLA-DMA, HLA-DMB, HLA-DPB1, HLA-DRA, FCER1A, HLA-DOA, HLA-DQA2, HLA-DQA1, HLA-DRB1, HLA-DPA1, HLA-DQB1	265	31	8205	12.9842	2.17849e-08	3.12336e-09	2.79754e-09
KEGG_PATHWAY	hsa04514:Cell adhesion molecules	25	4.94071	1.49254e-10	PTPRM, ITGAL, HLA-DMA, HLA-DMB, SLITRK5, HLA-DOA, HLA-DQA2, CD34, HLA-DQA1, MPZL1, HLA-DPA1, NTNG2, HLA-DRB5, HLA-F, CD2, CD4, VCAN, CD6, HLA-DPB1, PECAM1, HLA-DRA, ESAM, CD226, HLA-DRB1, HLA-DQB1	265	157	8205	4.9303	4.13435e-08	4.94975e-09	4.43341e-09
KEGG_PATHWAY	hsa04659:Th17 cell differentiation	21	4.1502	1.60244e-10	HLA-DRB5, GATA3, AHR, CD3E, HLA-DMA, CD4, HLA-DMB, IRF4, LCK, IL2RA, IL2RB, HLA-DPB1, HLA-DRA, PLCG1, HLA-DOA, IL6ST, HLA-DQA2, HLA-DQA1, HLA-DRB1, HLA-DPA1, HLA-DQB1	265	108	8205	6.02044	4.43875e-08	4.94975e-09	4.43341e-09
KEGG_PATHWAY	hsa04940:Type I diabetes mellitus	14	2.7668	4.55985e-10	HLA-DRB5, PRF1, GZMB, HLA-F, HLA-DMA, HLA-DMB, HLA-DPB1, HLA-DRA, HLA-DOA, HLA-DQA2, HLA-DQA1, HLA-DRB1, HLA-DPA1, HLA-DQB1	265	43	8205	10.0807	1.26308e-07	1.26764e-08	1.1354e-08
KEGG_PATHWAY	hsa05320:Autoimmune thyroid disease	14	2.7668	7.86312e-09	HLA-DRB5, PRF1, GZMB, HLA-F, HLA-DMA, HLA-DMB, HLA-DPB1, HLA-DRA, HLA-DOA, HLA-DQA2, HLA-DQA1, HLA-DRB1, HLA-DPA1, HLA-DQB1	265	53	8205	8.17871	2.17808e-06	1.98722e-07	1.77992e-07
KEGG_PATHWAY	hsa05321:Inflammatory bowel disease	15	2.96443	1.2689e-08	HLA-DRB5, GATA3, HLA-DMA, HLA-DMB, MAF, HLA-DPB1, HLA-DRA, HLA-DOA, TLR5, HLA-DQA2, HLA-DQA1, HLA-DRB1, HLA-DPA1, IL12RB2, HLA-DQB1	265	65	8205	7.14514	3.51484e-06	2.80316e-07	2.51074e-07
KEGG_PATHWAY	hsa05152:Tuberculosis	24	4.74308	1.31083e-08	CD74, CIITA, CAMK2D, HLA-DRB5, ARHGEF12, SRC, IL10RA, LSP1, HLA-DMA, FCGR3A, HLA-DMB, CLEC7A, AKT3, HLA-DPB1, HLA-DRA, CD14, TLR6, HLA-DOA, HLA-DQA2, HLA-DQA1, HLA-DRB1, HLA-DPA1, HLA-DQB1, ATP6V0A1	265	180	8205	4.1283	3.63099e-06	2.80316e-07	2.51074e-07
KEGG_PATHWAY	hsa05416:Viral myocarditis	14	2.7668	3.94698e-08	HLA-DRB5, PRF1, ITGAL, HLA-F, HLA-DMA, HLA-DMB, HLA-DPB1, HLA-DRA, HLA-DOA, HLA-DQA2, HLA-DQA1, HLA-DRB1, HLA-DPA1, HLA-DQB1	265	60	8205	7.22453	1.09331e-05	7.83758e-07	7.01999e-07
KEGG_PATHWAY	hsa05145:Toxoplasmosis	18	3.55731	8.7805e-08	CIITA, HLA-DRB5, LAMB2, IL10RA, GNAI1, HLA-DMA, HLA-DMB, AKT3, HLA-DPB1, HLA-DRA, HLA-DOA, CCR5, LDLR, HLA-DQA2, HLA-DQA1, HLA-DRB1, HLA-DPA1, HLA-DQB1	265	112	8205	4.97608	2.43217e-05	1.62732e-06	1.45756e-06
KEGG_PATHWAY	hsa05323:Rheumatoid arthritis	16	3.16206	2.27026e-07	HLA-DRB5, ITGAL, CXCL3, HLA-DMA, HLA-DMB, CCL5, HLA-DPB1, HLA-DRA, LTB, HLA-DOA, HLA-DQA2, HLA-DQA1, HLA-DRB1, HLA-DPA1, HLA-DQB1, ATP6V0A1	265	93	8205	5.32684	6.28843e-05	3.94458e-06	3.53309e-06
KEGG_PATHWAY	hsa05140:Leishmaniasis	14	2.7668	8.60587e-07	HLA-DRB5, NCF2, PTGS2, HLA-DMA, FCGR3A, HLA-DMB, HLA-DPB1, HLA-DRA, HLA-DOA, HLA-DQA2, HLA-DQA1, HLA-DRB1, HLA-DPA1, HLA-DQB1	265	77	8205	5.6295	0.000238354	1.40731e-05	1.26051e-05
KEGG_PATHWAY	hsa05169:Epstein-Barr virus infection	22	4.34783	1.9148e-06	HLA-DRB5, ITGAL, CD3E, HLA-F, FCER2, CCNA1, HLA-DMA, BCL2L11, HLA-DMB, OAS1, OAS2, AKT3, BLNK, HLA-DPB1, HLA-DRA, CALR, HLA-DOA, HLA-DQA2, HLA-DQA1, HLA-DRB1, HLA-DPA1, HLA-DQB1	265	202	8205	3.37213	0.00053026	2.9573e-05	2.64881e-05
KEGG_PATHWAY	hsa04672:Intestinal immune network for IgA production	11	2.17391	2.72088e-06	HLA-DMA, HLA-DRB5, HLA-DMB, HLA-DPB1, HLA-DRA, HLA-DOA, HLA-DQA2, HLA-DRB1, HLA-DQA1, HLA-DPA1, HLA-DQB1	265	49	8205	6.95071	0.000753401	3.98108e-05	3.56579e-05
KEGG_PATHWAY	hsa04061:Viral protein interaction with cytokine and cytokine receptor	15	2.96443	3.35131e-06	CCR1, CX3CR1, IL10RA, PPBP, CXCL3, TNFRSF1B, IL2RA, CCL5, IL2RB, CCL4, CCR7, CCR5, IL6ST, CCR2, PF4	265	100	8205	4.64434	0.000927883	4.65832e-05	4.17238e-05
KEGG_PATHWAY	hsa05166:Human T-cell leukemia virus 1 infection	22	4.34783	8.61614e-06	HLA-DRB5, ITGAL, CD3E, HLA-F, ETS1, CCNA1, HLA-DMA, CD4, HLA-DMB, LCK, IL2RA, IL2RB, AKT3, HLA-DPB1, HLA-DRA, CALR, HLA-DOA, HLA-DQA2, HLA-DQA1, HLA-DRB1, HLA-DPA1, HLA-DQB1	265	222	8205	3.06833	0.00238384	0.000112428	0.0001007
KEGG_PATHWAY	hsa05164:Influenza A	19	3.75494	8.89717e-06	CIITA, HLA-DRB5, MX1, HLA-DMA, HLA-DMB, OAS1, OAS2, CCL5, AKT3, HLA-DPB1, HLA-DRA, TLR7, HLA-DOA, PRSS2, HLA-DQA2, HLA-DQA1, HLA-DRB1, HLA-DPA1, HLA-DQB1	265	171	8205	3.44025	0.00246149	0.000112428	0.0001007
KEGG_PATHWAY	hsa05150:Staphylococcus aureus infection	14	2.7668	1.09509e-05	CFD, HLA-DRB5, ITGAL, HLA-DMA, FCGR3A, HLA-DMB, HLA-DPB1, HLA-DRA, HLA-DOA, HLA-DQA2, HLA-DQA1, HLA-DRB1, HLA-DPA1, HLA-DQB1	265	96	8205	4.51533	0.00302883	0.000132363	0.000118556
KEGG_PATHWAY	hsa04060:Cytokine-cytokine receptor interaction	25	4.94071	2.51418e-05	CX3CR1, IL1RN, BMPR2, IL5RA, CXCL3, CCL5, CCL4, CCR7, CCR5, CCR2, IL12RB2, CCR1, IL32, IL10RA, TNFSF12, PPBP, TNFRSF1B, CD4, IL2RA, IL2RB, TNFSF8, LTB, IL6ST, IL7R, PF4	265	295	8205	2.62392	0.00694018	0.000291226	0.000260846
KEGG_PATHWAY	hsa04662:B cell receptor signaling pathway	12	2.37154	5.73379e-05	LILRA6, AKT3, BLNK, LILRB1, LILRB2, LILRA1, LILRB3, LILRB4, CARD11, LILRA4, RASGRP3, LILRA5	265	82	8205	4.53106	0.0157576	0.000637598	0.000571086
KEGG_PATHWAY	hsa04062:Chemokine signaling pathway	18	3.55731	0.000143965	CCR1, CX3CR1, ITK, SRC, PPBP, CXCL3, GNG11, GNAI1, PTK2, FGR, CCL5, CCL4, AKT3, CCR7, PLCG1, CCR5, CCR2, PF4	265	192	8205	2.90271	0.0390964	0.00153932	0.00137874
KEGG_PATHWAY	hsa04380:Osteoclast differentiation	14	2.7668	0.000229554	LILRA6, NCF2, ITGB3, LILRB1, LILRB2, LILRA1, LILRB3, LILRB4, LILRA4, LILRA5, FCGR3A, LCK, AKT3, BLNK	265	128	8205	3.3865	0.061614	0.00236356	0.002117
KEGG_PATHWAY	hsa05322:Systemic lupus erythematosus	14	2.7668	0.000417299	HLA-DRB5, HLA-DMA, FCGR3A, HLA-DMB, HLA-DPB1, HLA-DRA, CTSG, HLA-DOA, HLA-DQA2, ELANE, HLA-DQA1, HLA-DRB1, HLA-DPA1, HLA-DQB1	265	136	8205	3.18729	0.109183	0.00414318	0.00371098
KEGG_PATHWAY	hsa04613:Neutrophil extracellular trap formation	16	3.16206	0.00117493	SIGLEC9, NCF2, SRC, ITGB3, ITGA2B, AZU1, ITGAL, MPO, FCGR3A, CLEC7A, AKT3, TLR8, CTSG, TLR7, PLCG1, ELANE	265	190	8205	2.60735	0.27794	0.0112631	0.0100882
KEGG_PATHWAY	hsa05340:Primary immunodeficiency	7	1.3834	0.00121658	CIITA, CD4, IGLL1, LCK, BLNK, CD3E, IL7R	265	38	8205	5.70357	0.286232	0.0112736	0.0100976
KEGG_PATHWAY	hsa05202:Transcriptional misregulation in cancer	16	3.16206	0.00137424	CEBPA, MEF2C, SLC45A3, CEBPE, GZMB, MLLT3, MPO, FOXO1, PTK2, CCNA1, MEIS1, MAF, WT1, IL2RB, CD14, ELANE	265	193	8205	2.56682	0.316771	0.0123238	0.0110382
KEGG_PATHWAY	hsa05200:Pathways in cancer	31	6.12648	0.00174502	CEBPA, CAMK2D, ITGA2B, IL5RA, LPAR4, PLD1, PTGS2, ETS1, FOXO1, GNAI1, LRP6, RASGRP3, BCL2L11, AKT3, HMOX1, PLCG1, IL12RB2, ARHGEF12, LAMB2, DAPK1, FZD6, F2R, GNG11, PTK2, CCNA1, IL2RA, IL2RB, IL6ST, IL7R, GSTM5, PPARD	265	531	8205	1.80759	0.38356	0.0151599	0.0135785
KEGG_PATHWAY	hsa04979:Cholesterol metabolism	7	1.3834	0.00560329	STAR, LRP1, OSBPL5, SORT1, APOC2, CD36, LDLR	265	51	8205	4.24972	0.789122	0.0472035	0.0422794
GOTERM_BP_DIRECT	GO:0006955~immune response	54	10.6719	2.92537e-20	IFITM3, CIITA, IL1RN, LST1, SECTM1, ETS1, IFI44L, FCGR3A, RGS1, CCR7, CTSG, CD36, CCR5, CCR2, HLA-DPA1, CMKLR1, CD96, SERPINB9, HLA-F, TNFRSF1B, IRF8, TLR8, TLR7, LTB, TLR6, HLA-DQB2, HLA-DQB1, CX3CR1, IGSF6, CD1D, SAMHD1, THBS1, HLA-DMA, HLA-DMB, CCL5, CCL4, GBP2, HLA-DQA2, HLA-DQA1, IL32, CCR1, CD74, HLA-DRB5, TNFSF12, GZMA, LILRB2, CD4, IGLL1, IL2RA, HLA-DPB1, HLA-DRA, TNFSF8, IL7R, HLA-DRB1	465	492	19333	4.56326	8.72052e-17	8.7176e-17	8.51867e-17
GOTERM_BP_DIRECT	GO:0019886~antigen processing and presentation of exogenous peptide antigen via MHC class II	15	2.96443	3.19108e-15	CD74, HLA-DRB5, IFI30, HLA-DMA, HLA-DMB, HLA-DPB1, HLA-DRA, HLA-DOA, HLA-DQA2, HLA-DQA1, HLA-DQB2, HLA-DRB1, HLA-DPA1, LGMN, HLA-DQB1	465	31	19333	20.1176	9.59777e-12	4.75471e-12	4.64621e-12
GOTERM_BP_DIRECT	GO:0002503~peptide antigen assembly with MHC class II protein complex	12	2.37154	5.2545e-15	HLA-DMA, HLA-DRB5, HLA-DMB, HLA-DPB1, HLA-DRA, HLA-DOA, HLA-DQA2, HLA-DQB2, HLA-DRB1, HLA-DQA1, HLA-DPA1, HLA-DQB1	465	16	19333	31.1823	1.5555e-11	5.21947e-12	5.10037e-12
GOTERM_BP_DIRECT	GO:0050870~positive regulation of T cell activation	15	2.96443	9.40513e-15	HLA-DRB5, HLA-DMA, CD4, HLA-DMB, LCK, HLA-DPB1, HLA-DRA, HLA-DOA, HLA-DQA2, HLA-DQA1, HLA-DQB2, HLA-DRB1, CCR2, HLA-DPA1, HLA-DQB1	465	33	19333	18.8983	2.81314e-11	7.00682e-12	6.84694e-12
GOTERM_BP_DIRECT	GO:0002381~immunoglobulin production involved in immunoglobulin mediated immune response	12	2.37154	1.47607e-14	HLA-DMA, HLA-DRB5, HLA-DMB, HLA-DPB1, HLA-DRA, HLA-DOA, HLA-DQA2, HLA-DQB2, HLA-DRB1, HLA-DQA1, HLA-DPA1, HLA-DQB1	465	17	19333	29.348	4.40173e-11	8.79736e-12	8.59661e-12
GOTERM_BP_DIRECT	GO:0002504~antigen processing and presentation of peptide or polysaccharide antigen via MHC class II	12	2.37154	1.87081e-13	HLA-DMA, HLA-DRB5, HLA-DMB, HLA-DPB1, HLA-DRA, HLA-DOA, HLA-DQA2, HLA-DQB2, HLA-DRB1, HLA-DQA1, HLA-DPA1, HLA-DQB1	465	20	19333	24.9458	5.57663e-10	9.29168e-11	9.07966e-11
GOTERM_BP_DIRECT	GO:0006954~inflammatory response	39	7.70751	1.40994e-12	CX3CR1, CIITA, IL1RN, PLD4, ITGAL, CXCL3, PTGS2, MEFV, THBS1, CLEC7A, CCL5, CCL4, BLNK, PROK2, CCR7, NLRP1, CD14, CCR5, APOL3, CCR2, CMKLR1, KLRG1, CCR1, CD96, PTGIR, CAMK1D, F2R, PPBP, AZU1, TNFRSF1B, VNN1, IL2RA, F2RL1, TLR8, TLR7, TLR6, TLR5, S100A9, PF4	465	413	19333	3.9261	4.20316e-09	6.00231e-10	5.86535e-10
GOTERM_BP_DIRECT	GO:0019882~antigen processing and presentation	15	2.96443	2.87033e-12	CD74, HLA-DRB5, HLA-F, EXT1, HLA-DMA, HLA-DMB, RAB34, HLA-DPB1, CTSH, HLA-DRA, HLA-DQA2, HLA-DQA1, HLA-DRB1, HLA-DPA1, HLA-DQB1	465	47	19333	13.269	8.55657e-09	1.0692e-09	1.0448e-09
GOTERM_BP_DIRECT	GO:0007166~cell surface receptor signaling pathway	29	5.73123	1.4296e-09	VIPR1, IGSF6, CALCRL, SIGLEC9, LILRA1, ADRB2, CD3E, ASGR2, FCGR3A, FCER1A, CD14, CD36, CCR5, IL12RB2, KLRG1, CCR1, FCRL6, LILRB2, LILRB3, CD2, MS4A6A, MARCO, DOK2, CD4, IL2RA, KLRF1, PECAM1, KLRD1, IL7R	465	305	19333	3.95316	4.26162e-06	4.73356e-07	4.62555e-07
GOTERM_BP_DIRECT	GO:0032729~positive regulation of interferon-gamma production	15	2.96443	5.18384e-09	APP, LILRB1, CD3E, CD2, CLEC7A, HLA-DPB1, IRF8, F2RL1, TLR8, CD226, TLR7, CD14, CCR2, HLA-DPA1, IL12RB2	465	79	19333	7.89424	1.54529e-05	1.54478e-06	1.50953e-06
GOTERM_BP_DIRECT	GO:0045087~innate immune response	41	8.10277	7.78611e-09	CX3CR1, APP, NCF2, SRC, CLEC10A, SLA, PLD4, GATA3, CD1D, SAMHD1, MEFV, LILRA4, LILRA5, OASL, LGALS3, CLEC5A, CD14, SLC15A3, KLRG1, MX1, MCOLN2, MPEG1, PTK2, ISG20, FGR, TREML1, MARCO, VNN1, OAS1, CD6, IFI27, OAS2, IGLL1, LCK, F2RL1, TLR8, TLR7, TLR6, TLR5, S100A9, OPTN	465	605	19333	2.81757	2.32101e-05	2.10933e-06	2.0612e-06
GOTERM_BP_DIRECT	GO:0071222~cellular response to lipopolysaccharide	22	4.34783	8.59834e-09	CX3CR1, MEF2C, SRC, CEBPE, GFI1, LILRB1, LDOC1, PPBP, LILRB2, AZU1, CXCL3, TNFRSF1B, STAR, CAPN2, IRF8, CTSG, CD14, CD36, CCR5, TLR5, PF4, PPARD	465	193	19333	4.73927	2.56313e-05	2.13525e-06	2.08653e-06
GOTERM_BP_DIRECT	GO:0007165~signal transduction	64	12.6482	2.98428e-08	ITK, IL1RN, LRRK2, PTPRM, IL5RA, SECTM1, LSP1, OLFML2A, ITGAL, NRGN, RGS1, DPYSL2, GRAP2, AKT3, CLEC5A, CLIC2, CCR5, CD34, PRKCH, DAPK1, STARD8, CLEC11A, ANXA5, RRAS2, HSH2D, DOK2, S100A6, PECAM1, CD226, LTB, TLR6, DOCK1, OPTN, CARD11, LTK, BEX2, SRC, AGAP1, GATA3, NDRG2, ARHGAP21, MICAL1, CCL4, SH3BP5, CYTL1, MPZL1, IL32, TNFSF12, MX1, LILRB1, LILRB2, GNG11, IGF2R, EXT1, NR4A1, NLRP12, CD4, ARHG…	465	1268	19333	2.09849	8.89575e-05	6.84089e-06	6.68479e-06
GOTERM_BP_DIRECT	GO:0010628~positive regulation of gene expression	36	7.11462	5.69505e-08	CEBPA, APP, FOXC1, SLC24A3, BMPR2, PLAG1, CEBPE, ITGB3, CD3E, ETS1, CLEC7A, BLNK, CTSH, EMILIN1, CD36, LDLR, CD34, IL32, CD74, MEF2C, ZNF804A, PAWR, SERPINB9, LILRB1, AZU1, KLF4, POU4F1, ADAM19, MAF, STAR, WT1, TLR6, CALR, IL7R, PF4, PPARD	465	525	19333	2.85095	0.000169755	1.21223e-05	1.18457e-05
GOTERM_BP_DIRECT	GO:0019221~cytokine-mediated signaling pathway	18	3.55731	2.21776e-07	LILRA6, CCR1, CEBPA, IL10RA, IL5RA, LILRB1, LILRB2, LILRA1, LILRB3, LILRA4, LILRA5, IL2RB, CTSG, IL6ST, IL7R, CCR2, IL12RB2, PF4	465	156	19333	4.79727	0.000660896	4.40595e-05	4.30541e-05
GOTERM_BP_DIRECT	GO:0006968~cellular defense response	11	2.17391	4.45478e-07	CX3CR1, ITK, NCF2, GNLY, CLEC5A, PRF1, LILRB2, LSP1, CCR5, CCR2, KLRG1	465	53	19333	8.62905	0.00132709	8.29703e-05	8.1077e-05
GOTERM_BP_DIRECT	GO:0032760~positive regulation of tumor necrosis factor production	14	2.7668	1.92201e-06	APP, LRRK2, AZU1, THBS1, LILRA5, CD2, FCGR3A, OAS1, CLEC7A, OAS2, CD14, CD36, CCR2, PF4	465	108	19333	5.38953	0.00571314	0.000334824	0.000327183
GOTERM_BP_DIRECT	GO:0019722~calcium-mediated signaling	13	2.56917	2.02243e-06	CCR1, CX3CR1, APP, LRRK2, CD3E, TREML1, FCGR3A, CD4, NMUR1, CCR7, PLCG1, CCR5, CCR2	465	92	19333	5.87492	0.00601072	0.000334824	0.000327183
GOTERM_BP_DIRECT	GO:0006897~endocytosis	19	3.75494	2.95346e-06	APP, LRP1, SORT1, LRRK2, CLEC10A, DNM1, LRP6, ASGR2, MYO1E, MARCO, EHD2, CD6, BIN1, CD5, DPYSL2, RAB34, SH3BP4, SNX9, LDLR	465	208	19333	3.79784	0.00876562	0.000463226	0.000452656
GOTERM_BP_DIRECT	GO:0032731~positive regulation of interleukin-1 beta production	11	2.17391	3.16229e-06	APP, NLRP12, CLEC7A, F2RL1, TLR8, CD36, AZU1, TLR6, NLRP1, MEFV, LILRA5	465	65	19333	7.036	0.00938251	0.000471182	0.00046043
GOTERM_BP_DIRECT	GO:0032695~negative regulation of interleukin-12 production	7	1.3834	3.84993e-06	TLR8, CCR7, LILRB1, MEFV, THBS1, CMKLR1, LILRA5	465	19	19333	15.3176	0.0114111	0.000546323	0.000533857
GOTERM_BP_DIRECT	GO:0002250~adaptive immune response	29	5.73123	4.8949e-06	LILRA6, CX3CR1, ITK, CLEC10A, LILRA1, CD3E, HLA-DMA, HLA-DMB, SLAMF7, CTSH, HLA-DOA, HLA-DQA2, HLA-DQA1, HLA-DPA1, HLA-DRB5, LILRB1, LILRB2, LILRB3, MCOLN2, LILRB4, CD4, CD6, HLA-DPB1, HLA-DRA, KLRD1, HLA-DQB2, HLA-DRB1, SKAP1, HLA-DQB1	465	451	19333	2.67342	0.0144858	0.000663036	0.000647907
GOTERM_BP_DIRECT	GO:0070098~chemokine-mediated signaling pathway	11	2.17391	6.29666e-06	CX3CR1, CCR1, FOXC1, CCL5, CCL4, PPBP, CCR5, CXCL3, CCR2, CMKLR1, PF4	465	70	19333	6.53343	0.0185953	0.000815828	0.000797212
GOTERM_BP_DIRECT	GO:0070106~interleukin-27-mediated signaling pathway	5	0.988142	1.08249e-05	OAS1, OAS2, MX1, IL6ST, OASL	465	7	19333	29.6974	0.031754	0.00134409	0.00131342
GOTERM_BP_DIRECT	GO:0050729~positive regulation of inflammatory response	13	2.56917	1.45743e-05	CEBPA, APP, SUCNR1, MEFV, ETS1, LILRA5, NLRP12, TLR7, NLRP1, S100A9, LDLR, CCR2, SNCA	465	111	19333	4.8693	0.0425161	0.00167044	0.00163232
GOTERM_BP_DIRECT	GO:0009615~response to virus	13	2.56917	1.45743e-05	IFITM3, SRC, MX1, LILRB1, GATA3, OASL, ISG20, FGR, OAS1, OAS2, CCL5, CCL4, TLR8	465	111	19333	4.8693	0.0425161	0.00167044	0.00163232
GOTERM_BP_DIRECT	GO:0043123~positive regulation of I-kappaB kinase/NF-kappaB signaling	17	3.35968	1.67819e-05	CD74, NDFIP1, F2R, SECTM1, RHOC, S100B, CD4, CLEC7A, F2RL1, HMOX1, S100A4, CCR7, CD36, TLR6, APOL3, CARD11, HLA-DRB1	465	192	19333	3.68124	0.0487965	0.00185223	0.00180996
GOTERM_BP_DIRECT	GO:0042102~positive regulation of T cell proliferation	10	1.97628	2.37326e-05	HLA-DMB, CD6, CCL5, HLA-DPB1, LILRB2, CD1D, IL6ST, CD3E, CARD11, HLA-DPA1	465	65	19333	6.39636	0.0683031	0.00243873	0.00238308
GOTERM_BP_DIRECT	GO:0032757~positive regulation of interleukin-8 production	10	1.97628	2.37326e-05	CD2, CD74, CLEC7A, F2R, F2RL1, TLR8, TLR7, CD14, TLR5, ELANE	465	65	19333	6.39636	0.0683031	0.00243873	0.00238308
GOTERM_BP_DIRECT	GO:0042110~T cell activation	9	1.77866	3.08721e-05	CD2, ITK, CD4, HSH2D, CLEC7A, IRF4, SLAMF7, CD48, CD3E	465	52	19333	7.19591	0.0879232	0.0029677	0.00289998
GOTERM_BP_DIRECT	GO:0031623~receptor internalization	9	1.77866	3.08721e-05	RAB31, CALCRL, LRP1, MX1, LILRB1, CD36, LILRB4, DNM1, SNCA	465	52	19333	7.19591	0.0879232	0.0029677	0.00289998
GOTERM_BP_DIRECT	GO:0007204~positive regulation of cytosolic calcium ion concentration	15	2.96443	3.27389e-05	CCR1, CX3CR1, CD52, APP, PTGIR, LRP1, F2R, LRP6, PROK2, F2RL1, CCR7, CD36, CCR5, CCR2, CMKLR1	465	160	19333	3.89778	0.0929851	0.00304881	0.00297924
GOTERM_BP_DIRECT	GO:0008037~cell recognition	5	0.988142	3.75037e-05	VCAN, CLEC7A, CD5, PECAM1, CD226	465	9	19333	23.098	0.105778	0.0033867	0.00330942
GOTERM_BP_DIRECT	GO:0032755~positive regulation of interleukin-6 production	12	2.37154	4.05181e-05	CD74, APP, CLEC7A, F2R, F2RL1, TLR8, TLR7, LILRB2, CD36, TLR6, POU2F2, LILRA5	465	104	19333	4.79727	0.113777	0.00355129	0.00347026
GOTERM_BP_DIRECT	GO:0006909~phagocytosis	10	1.97628	4.34315e-05	LRP1, NCF2, CEBPE, PECAM1, IRF8, PLD4, CD14, ITGAL, LDLR, ELANE	465	70	19333	5.93948	0.121441	0.00369788	0.0036135
GOTERM_BP_DIRECT	GO:0051607~defense response to virus	18	3.55731	5.37068e-05	IFITM3, MX1, PRF1, LILRB1, AZU1, SAMHD1, IFI44L, OASL, ISG20, IFI27, OAS1, ARMC5, OAS2, F2RL1, TLR8, TLR7, NLRP1, GBP1	465	234	19333	3.19818	0.147945	0.00434657	0.00424739
GOTERM_BP_DIRECT	GO:0045622~regulation of T-helper cell differentiation	4	0.790514	5.39675e-05	IRF4, HLA-DRA, GATA3, HLA-DRB1	465	4	19333	41.5763	0.148607	0.00434657	0.00424739
GOTERM_BP_DIRECT	GO:0032836~glomerular basement membrane development	5	0.988142	6.13208e-05	EXT1, MYO1E, WT1, NID1, SULF2	465	10	19333	20.7882	0.167068	0.00480884	0.00469911
GOTERM_BP_DIRECT	GO:0006898~receptor-mediated endocytosis	10	1.97628	0.000102837	MARCO, LRP1, SNX9, CD14, CD36, CLEC9A, ADRB2, LDLR, IGF2R, DNM1	465	78	19333	5.3303	0.264035	0.00785781	0.0076785
GOTERM_BP_DIRECT	GO:0071346~cellular response to interferon-gamma	11	2.17391	0.000133196	CIITA, STAR, DAPK1, CCL5, CCL4, IRF8, GBP2, GBP1, GBP4, HLA-DPA1, HLA-DQB1	465	99	19333	4.61959	0.327722	0.0099231	0.00969666
GOTERM_BP_DIRECT	GO:0043065~positive regulation of apoptotic process	21	4.1502	0.00016511	APP, CAMK1D, DAPK1, SRC, GZMA, PAWR, LILRB1, S100B, PTGS2, POU4F1, FOXO1, IGF2R, NR4A1, BCL2L11, WT1, BIN1, CYP1B1, HMOX1, SPRY1, EMILIN1, SNCA	465	332	19333	2.62983	0.388741	0.0120007	0.0117268
GOTERM_BP_DIRECT	GO:0090026~positive regulation of monocyte chemotaxis	6	1.18577	0.000183391	CX3CR1, CCR1, APP, CCL5, CCR2, LGMN	465	23	19333	10.846	0.421165	0.013012	0.0127151
GOTERM_BP_DIRECT	GO:0007010~cytoskeleton organization	13	2.56917	0.000213943	MICAL2, FGD2, ARHGAP21, ABLIM1, FGD5, BIN1, MICAL1, DPYSL2, PALM, AGRN, ZNF135, HLA-DRB1, PACSIN1	465	146	19333	3.702	0.471564	0.0148268	0.0144884
GOTERM_BP_DIRECT	GO:0008360~regulation of cell shape	13	2.56917	0.000350286	LST1, ATP10A, RHOC, S100B, PTK2, RHOBTB1, FGD2, FGR, FAM171A1, FGD5, PALM, CDC42EP1, PLXNB1	465	154	19333	3.50969	0.648092	0.0237239	0.0231826
GOTERM_BP_DIRECT	GO:0007155~cell adhesion	28	5.5336	0.000441919	CX3CR1, APP, SPON1, SIGLEC9, SRC, ITGB3, ITGA2B, ITGAL, THBS1, CCL4, CYP1B1, SLAMF7, EMILIN1, CD36, CD34, CCR1, IL32, CD96, CD300A, SORBS3, CD4, VCAN, MMRN1, COL5A1, CERCAM, CD226, TGFBI, DSC2	465	555	19333	2.09755	0.732237	0.0286542	0.0280004
GOTERM_BP_DIRECT	GO:0032496~response to lipopolysaccharide	13	2.56917	0.000442314	CD96, PTGIR, IL10RA, F2R, PTGS2, MPO, NR4A1, CD6, CCR7, S100A9, ELANE, IL12RB2, SNCA	465	158	19333	3.42084	0.732552	0.0286542	0.0280004
GOTERM_BP_DIRECT	GO:0042832~defense response to protozoan	6	1.18577	0.000485237	CLEC7A, IRF4, IRF8, GBP2, GBP4, PF4	465	28	19333	8.90922	0.764688	0.0307661	0.0300641
GOTERM_BP_DIRECT	GO:0071320~cellular response to cAMP	8	1.58103	0.000564641	APP, STAR, WT1, AKAP7, CYP1B1, AHR, SLC8A1, ZFP36L1	465	60	19333	5.54351	0.814309	0.0349617	0.034164
GOTERM_BP_DIRECT	GO:0051928~positive regulation of calcium ion transport	6	1.18577	0.000574874	CCR1, WFS1, CCL5, F2R, CCL4, LILRA5	465	29	19333	8.602	0.819891	0.0349617	0.034164
GOTERM_BP_DIRECT	GO:0002407~dendritic cell chemotaxis	5	0.988142	0.000608055	CCR1, CCL5, CCR7, CCR5, CCR2	465	17	19333	12.2283	0.836863	0.0355295	0.0347187
GOTERM_BP_DIRECT	GO:0030194~positive regulation of blood coagulation	5	0.988142	0.000608055	F2R, EMILIN1, CD36, HPSE, THBS1	465	17	19333	12.2283	0.836863	0.0355295	0.0347187
GOTERM_BP_DIRECT	GO:0042742~defense response to bacterium	16	3.16206	0.000636872	CEBPE, LPO, PPBP, EPX, MPO, MPEG1, OAS1, OAS2, GNLY, IGLL1, IRF8, NLRP1, TLR6, TLR5, S100A9, ELANE	465	237	19333	2.80684	0.8503	0.0364977	0.0356648
GOTERM_BP_DIRECT	GO:0007498~mesoderm development	6	1.18577	0.000676381	EXT1, TBX1, IRX3, SECTM1, POU4F1, IKZF3	465	30	19333	8.31527	0.866943	0.0369364	0.0360935
GOTERM_BP_DIRECT	GO:0006979~response to oxidative stress	11	2.17391	0.000678129	APP, PRDX4, VNN1, RBPMS, LRRK2, HMOX1, LPO, EPX, IPCEF1, PTGS2, MPO	465	121	19333	3.77967	0.867634	0.0369364	0.0360935
GOTERM_BP_DIRECT	GO:0001568~blood vessel development	7	1.3834	0.000681712	TBX1, MEF2C, FOXC1, BMPR2, COL5A1, AHR, FOXO1	465	45	19333	6.46743	0.869042	0.0369364	0.0360935
GOTERM_BP_DIRECT	GO:0045071~negative regulation of viral genome replication	7	1.3834	0.000768306	ISG20, IFITM3, OAS1, OAS2, CCL5, MX1, OASL	465	46	19333	6.32683	0.898855	0.0408849	0.0399519
GOTERM_BP_DIRECT	GO:0030168~platelet activation	8	1.58103	0.000836618	TREML1, SRC, LCK, ITGB3, FZD6, F2R, CTSG, PF4	465	64	19333	5.19704	0.917504	0.043739	0.0427409
GOTERM_BP_DIRECT	GO:1904646~cellular response to beta-amyloid	7	1.3834	0.000863154	APP, BCL2L11, LRP1, CD36, ADRB2, TLR6, LGMN	465	47	19333	6.19222	0.923783	0.0443483	0.0433363
GOTERM_BP_DIRECT	GO:0042130~negative regulation of T cell proliferation	7	1.3834	0.000966773	NDFIP1, IL2RA, PAWR, LILRB1, LILRB2, LILRB4, HLA-DRB1	465	48	19333	6.06322	0.944053	0.0488302	0.047716
GOTERM_CC_DIRECT	GO:0005886~plasma membrane	237	46.8379	1.43138e-27	IFITM3, APP, VIPR1, IL1RN, CLEC10A, LST1, PRF1, RXFP1, LGALS3, VSIG2, DPYSL2, CPNE3, HOMER3, CMKLR1, CALN1, PRKCH, DAPK1, COL23A1, HLA-F, SYTL4, TM4SF1, BIN1, CD109, SUCLG2, CD226, PI4K2A, SKAP1, IGSF6, SLC45A3, LPAR4, CD1D, FAM171A1, S100A16, KCNMB1, MICAL1, EPB41L2, SLAMF7, SNX9, PLCG1, CD14, HLA-DQA2, HLA-DQA1, ATP6V0A1, CCR1, NTNG2, HLA-DRB5, ST14, TNFSF12, FZD6, GNG11, PTK2, TREML1, EHD2, MA…	489	5310	20580	1.87841	6.49844e-25	6.49844e-25	5.96884e-25
GOTERM_CC_DIRECT	GO:0009897~external side of plasma membrane	46	9.09091	3.22409e-15	CX3CR1, CLEC10A, ITGB3, ITGA2B, IL5RA, CD1D, CD3E, ITGAL, THBS1, ASGR2, FCGR3A, CAPN2, SLAMF7, CCR7, CD14, CD36, CCR5, LDLR, CD34, CCR2, IL12RB2, CCR1, CD74, ST14, FCRL6, HEG1, ANXA5, LILRB1, HLA-F, CD2, FCER2, CD4, CD6, IGLL1, CD5, IL2RA, IL2RB, TLR8, CD48, CD226, KLRD1, CALR, IL6ST, IL7R, HLA-DRB1, HLA-DQB1	489	478	20580	4.05011	1.46172e-12	7.31868e-13	6.72222e-13
GOTERM_CC_DIRECT	GO:0042613~MHC class II protein complex	13	2.56917	1.97459e-13	CD74, HLA-DRB5, HLA-DMA, HLA-DMB, HLA-DPB1, HLA-DRA, HLA-DOA, HLA-DQA2, HLA-DQA1, HLA-DQB2, HLA-DRB1, HLA-DPA1, HLA-DQB1	489	26	20580	21.0429	8.96689e-11	2.98821e-11	2.74468e-11
GOTERM_CC_DIRECT	GO:0071556~integral component of lumenal side of endoplasmic reticulum membrane	12	2.37154	2.8042e-11	CD74, HLA-DRB5, HLA-DPB1, HLA-DRA, CALR, HLA-F, HLA-DQA2, HLA-DQB2, HLA-DRB1, HLA-DQA1, HLA-DPA1, HLA-DQB1	489	29	20580	17.4149	1.27311e-08	3.18277e-09	2.92338e-09
GOTERM_CC_DIRECT	GO:0070062~extracellular exosome	100	19.7628	3.35913e-10	APP, IL1RN, ACSM1, ITGA2B, TM7SF3, EPX, MPO, LGALS3, BASP1, DPYSL2, TUBB1, CAPN2, CPNE3, SLC38A1, PRKCH, CD300A, RNASE1, TUBA4A, RAB34, S100A6, PADI2, S100A4, IL6ST, S100A9, DSC2, CARD11, CFD, SUCNR1, LIN7A, LPO, NDRG2, NID1, PRDX4, S100A16, COBLL1, EPB41L2, SNX9, CD14, ELANE, ATP6V0A1, VAT1, HLA-DRB5, AZU1, IGF2R, EHD2, HLA-DRA, CALR, TGFBI, HLA-DRB1, LGMN, ROBO4, MTMR11, LRRK2, ITGB3, SECTM1, L…	489	2219	20580	1.89662	1.52504e-07	3.05009e-08	2.80151e-08
GOTERM_CC_DIRECT	GO:0030669~clathrin-coated endocytic vesicle membrane	15	2.96443	8.47073e-10	CD74, HLA-DRB5, ADRB2, IGF2R, CD4, HLA-DPB1, HLA-DRA, IL7R, LDLR, HLA-DQA2, HLA-DQA1, HLA-DQB2, HLA-DRB1, HLA-DPA1, HLA-DQB1	489	70	20580	9.0184	3.84571e-07	5.55209e-08	5.0996e-08
GOTERM_CC_DIRECT	GO:0005887~integral component of plasma membrane	73	14.4269	8.56049e-10	APP, VIPR1, BMPR2, SIGLEC9, ITGB3, PTPRM, CD3E, RXFP1, SLC8A1, FCGR3A, VSIG2, CLEC5A, FCER1A, CD36, CCR5, CD34, CCR2, HLA-DPA1, CMKLR1, CD96, SLC38A1, PTGIR, FCRL6, F2R, TM4SF1, FCER2, SLC7A7, KLRF1, PECAM1, CD226, TLR6, TLR5, PI4K2A, SLC29A2, CX3CR1, LTK, IGSF6, SLC24A3, CALCRL, LRP1, ATP10A, CD1D, ADRB2, LPAR4, LILRA4, RASGRP3, HLA-DQA2, LDLR, HLA-DQA1, MPZL1, IL12RB2, CCR1, ST14, GABBR1, HTR1F…	489	1426	20580	2.15447	3.88646e-07	5.55209e-08	5.0996e-08
GOTERM_CC_DIRECT	GO:0009986~cell surface	44	8.69565	1.02283e-09	CX3CR1, APP, CIITA, BMPR2, ITGB3, ITGA2B, CD1D, CLEC9A, ITGAL, THBS1, LRP6, LILRA5, LGALS3, HLA-DMA, CLEC7A, CLEC5A, FCER1A, CCR7, CTSG, CD36, CCR5, LDLR, ELANE, MPZL1, HLA-DPA1, CD74, SORT1, FZD6, COL23A1, F2R, LILRB2, HLA-F, LILRB4, IGF2R, SULF2, CD2, TREML1, CD109, IL2RB, HLA-DPB1, HLA-DRA, CD226, CALR, HLA-DRB1	489	642	20580	2.88439	4.64366e-07	5.80457e-08	5.33151e-08
GOTERM_CC_DIRECT	GO:0030666~endocytic vesicle membrane	14	2.7668	1.06069e-08	CD74, CAMK2D, HLA-DRB5, LRP1, MARCO, HLA-DPB1, HLA-DRA, CD36, HLA-DQA2, HLA-DQA1, HLA-DQB2, HLA-DRB1, HLA-DPA1, HLA-DQB1	489	71	20580	8.29863	4.81552e-06	5.35059e-07	4.91453e-07
GOTERM_CC_DIRECT	GO:0010008~endosome membrane	25	4.94071	1.26284e-08	CD1D, ADRB2, RHOBTB1, HLA-DMA, HLA-DMB, CD14, SLC15A3, HLA-DOA, LDLR, HLA-DQA2, HLA-DQA1, ATP6V0A1, HLA-DPA1, HLA-DRB5, NDFIP1, SORT1, IGF2R, EHD2, HLA-DPB1, TLR8, HLA-DRA, TLR7, HLA-DQB2, HLA-DRB1, HLA-DQB1	489	257	20580	4.09396	5.73326e-06	5.73327e-07	5.26603e-07
GOTERM_CC_DIRECT	GO:0005576~extracellular region	92	18.1818	1.80558e-08	APP, SIRPD, PRF1, OLFML2A, IFI30, EPX, CXCL3, MPO, CHRDL1, LGALS3, GLT1D1, GNLY, PROK2, TIMP3, CTSH, CTSG, EMILIN1, PRSS2, CD34, CD52, HEG1, CLEC11A, ANXA5, F2R, TNFRSF1B, MPEG1, CES4A, TUBA4A, SERPINB6, FGR, VCAN, MMRN1, OAS1, CD109, S100A6, COL8A2, PLBD1, PADI2, S100A4, ALDOC, IL6ST, S100A9, EMID1, CFD, PTX4, FGL2, LPO, NID1, THBS1, FBLN2, ADAMTS10, LRP6, LILRA5, PRDX4, SPOCK2, CCL5, CCL4, CD14…	489	2131	20580	1.81694	8.19732e-06	7.45214e-07	6.8448e-07
GOTERM_CC_DIRECT	GO:0030658~transport vesicle membrane	11	2.17391	2.97293e-08	CD74, HLA-DRB5, HLA-DPB1, HLA-DRA, SYTL4, HLA-DQA2, HLA-DQB2, HLA-DRB1, HLA-DQA1, HLA-DPA1, HLA-DQB1	489	41	20580	11.2913	1.3497e-05	1.12476e-06	1.03309e-06
GOTERM_CC_DIRECT	GO:0016021~integral component of membrane	181	35.7708	1.13492e-07	IFITM3, APP, VIPR1, ACSM1, CLEC10A, LST1, PRF1, IL5RA, GIMAP5, TM7SF3, RXFP1, SLC8A1, CLEC5A, CYP1B1, HLA-DOA, CMKLR1, CALN1, CD96, SLC38A1, DGAT2, UGT2B11, CD300A, F2R, COL23A1, FNDC3B, HLA-F, MPEG1, TM4SF1, ADAM19, IFI27, SLC9A9, KLRF1, MAL, CD226, IL6ST, DSC2, FTO, IGSF6, SUCNR1, SLC45A3, CALCRL, SLC41A1, PLD4, CD1D, ADRB2, NDRG2, TARP, TMEM121, SEL1L3, FAM171A1, CLEC7A, RNF217, CHST15, HMOX1,…	489	5402	20580	1.41013	5.15239e-05	3.96348e-06	3.64046e-06
GOTERM_CC_DIRECT	GO:0032588~trans-Golgi network membrane	15	2.96443	1.47645e-07	CD74, APP, HLA-DRB5, PLD4, IGF2R, RAB31, HLA-DPB1, HLA-DRA, HLA-DQA2, HLA-DQA1, HLA-DQB2, HLA-DRB1, HLA-DPA1, HLA-DQB1, CALN1	489	103	20580	6.12901	6.70286e-05	4.78791e-06	4.39771e-06
GOTERM_CC_DIRECT	GO:0045121~membrane raft	23	4.54545	1.80524e-07	APP, GABBR1, SRC, LRRK2, KCNA3, TNFRSF1B, GNAI1, LRP6, CD2, CD4, LCK, PECAM1, CAPN2, MAL, CD48, CD226, CD14, HPSE, CD36, TLR6, IL6ST, PI4K2A, CARD11	489	253	20580	3.82599	8.19546e-05	5.46386e-06	5.01857e-06
GOTERM_CC_DIRECT	GO:0012507~ER to Golgi transport vesicle membrane	11	2.17391	8.15335e-07	CD74, HLA-DRB5, HLA-DPB1, HLA-DRA, HLA-F, HLA-DQA2, HLA-DQB2, HLA-DRB1, HLA-DQA1, HLA-DPA1, HLA-DQB1	489	57	20580	8.12184	0.000370094	2.31351e-05	2.12497e-05
GOTERM_CC_DIRECT	GO:0001772~immunological synapse	10	1.97628	9.13576e-07	LGALS3, CD6, LCK, GZMA, HLA-DRA, GZMB, CD3E, CARD11, HLA-DRB1, SKAP1	489	45	20580	9.35242	0.000414678	2.43979e-05	2.24095e-05
GOTERM_CC_DIRECT	GO:0031092~platelet alpha granule membrane	7	1.3834	1.70855e-06	ITGB3, CD109, ITGA2B, PECAM1, CD36, SYTL4, SNCA	489	17	20580	17.3295	0.000775381	4.17298e-05	3.83289e-05
GOTERM_CC_DIRECT	GO:0005764~lysosome	24	4.74308	1.7464e-06	CD74, CALCRL, SORT1, SRC, LRRK2, CD1D, ADRB2, IFI30, MPO, MCOLN2, SGSH, GZMH, CAPN2, CTSH, PLBD1, HLA-DRA, CTSG, TLR7, HPSE, CALR, LDLR, CD34, LGMN, SNCA	489	312	20580	3.23738	0.000792553	4.17298e-05	3.83289e-05
GOTERM_CC_DIRECT	GO:0005765~lysosomal membrane	25	4.94071	1.28458e-05	IFITM3, LRP1, CD1D, GIMAP5, PLD1, GNAI1, HLA-DMA, HLA-DMB, SLC15A3, HLA-DOA, HLA-DQA2, HLA-DQA1, ATP6V0A1, HLA-DPA1, CD74, HLA-DRB5, SORT1, HLA-F, HLA-DPB1, HLA-DRA, HPSE, PI4K2A, HLA-DQB2, HLA-DRB1, HLA-DQB1	489	377	20580	2.79084	0.00581507	0.0002916	0.000267836
GOTERM_CC_DIRECT	GO:0048471~perinuclear region of cytoplasm	38	7.50988	3.69139e-05	IFITM3, CX3CR1, APP, SRC, PTPRM, PLD1, NDRG2, ASGR2, RASGRP3, HMOX1, GBP2, CD34, GBP4, CCR2, ATP6V0A1, SNCA, PACSIN1, CALN1, PPP1R16B, DGAT2, NDFIP1, SORT1, TNFSF12, MX1, S100B, TNFRSF1B, IGF2R, CKAP4, PTK2, EHD2, OAS2, RAB34, S100A6, S100A4, CALR, OPTN, LGMN, PLEC	489	766	20580	2.08781	0.0166196	0.000798043	0.000733004
GOTERM_CC_DIRECT	GO:0043235~receptor complex	17	3.35968	7.24988e-05	APP, VIPR1, LTK, BMPR2, LRP1, ITGB3, IL5RA, ADRB2, NT5DC3, SLITRK5, KLRD1, TLR7, CD36, TLR6, IL6ST, LDLR, IL12RB2	489	219	20580	3.26694	0.0323798	0.00149611	0.00137418
GOTERM_CC_DIRECT	GO:0005901~caveola	10	1.97628	8.50232e-05	EHD2, SPRED1, BMPR2, SRC, F2R, MYOF, HMOX1, CD36, PTGS2, LRP6	489	77	20580	5.4657	0.0378666	0.00167828	0.00154151
GOTERM_CC_DIRECT	GO:0016020~membrane	124	24.5059	9.92236e-05	APP, NCF2, LST1, ITGA2B, PRF1, IL5RA, SLC8A1, LGALS3, VSIG2, DPYSL2, AKT3, CMKLR1, SLC38A1, DGAT2, CD300A, FNDC3B, HLA-F, SYTL4, TM4SF1, ARMC5, BIN1, PRKD3, KLRF1, MAL, IL6ST, PI4K2A, SLC45A3, CALCRL, AGAP1, ADRB2, PLD1, TMEM121, SEL1L3, BAG3, CLEC7A, RNF217, CHST15, HMOX1, SLC15A3, HLA-DQA1, C19ORF38, ATP6V0A1, VAT1, OSBPL5, IQSEC1, TNFSF12, FZD6, IGF2R, EXT1, TREML1, VNN1, NMUR1, MANSC1, CALR, …	489	3789	20580	1.37732	0.0440501	0.00187698	0.00172401
GOTERM_CC_DIRECT	GO:0044194~cytolytic granule	5	0.988142	0.000132878	GNLY, PRF1, GZMB, CALR, GZMH	489	12	20580	17.5358	0.0585467	0.00241306	0.0022164
GOTERM_CC_DIRECT	GO:0005794~Golgi apparatus	48	9.48617	0.000175292	APP, LRP1, LRRK2, LST1, SECTM1, ADRB2, CD3E, PLD1, NDRG2, GIMAP7, GIMAP8, LRP6, MS4A4A, FGD2, JAKMIP2, ARHGAP21, FGD5, DACH1, CAPN2, CD14, CD36, GBP2, GBP1, LDLR, GBP4, ATP6V0A1, SNCA, ATP8B4, NDFIP1, SORT1, F2R, SERPINB9, IGF2R, DNM1, CD2, EXT1, ADAM19, TREML1, RAB34, F2RL1, SPRY1, TLR6, CALR, ST6GALNAC4, OPTN, EMID1, NUCB2, HLA-DQB1	489	1143	20580	1.76739	0.0765049	0.00306088	0.00281142
GOTERM_CC_DIRECT	GO:0031410~cytoplasmic vesicle	20	3.95257	0.000302543	STARD4, SORT1, LRRK2, MYOF, MX1, RHOC, MEFV, MPEG1, RHOBTB1, DNM1, LRP6, ANKRD9, SPRED1, PALM, SNX9, GBP2, GBP1, GBP4, DSC2, PI4K2A	489	325	20580	2.5899	0.128357	0.00508721	0.00467261
GOTERM_CC_DIRECT	GO:0043025~neuronal cell body	23	4.54545	0.000356671	SLC38A1, GABBR1, BMPR2, LRP1, PMM1, SORT1, SRC, LRRK2, ZNF804A, S100B, TNFRSF1B, SLC8A1, NRGN, LRP6, TANC1, STAR, DPYSL2, RGS10, CAPN2, IL6ST, PI4K2A, CCR2, SNCA	489	411	20580	2.35517	0.149523	0.00578317	0.00531185
GOTERM_CC_DIRECT	GO:0005925~focal adhesion	23	4.54545	0.00056074	LRP1, SRC, ITGB3, STARD8, FHL1, ANXA5, ITGA2B, SLA, RRAS2, SORBS3, PTK2, SYNE2, IGF2R, ARHGAP31, ARMC5, EPB41L2, CAPN2, CDC42EP1, CPNE3, CALR, TNS3, MPZL1, PLEC	489	425	20580	2.27759	0.22481	0.00877848	0.00806305
GOTERM_CC_DIRECT	GO:0005911~cell-cell junction	14	2.7668	0.000695632	ITK, APP, PRKCH, ITGB3, HEG1, PTPRM, LIN7A, CD3E, CD2, PECAM1, ESAM, PLCG1, DSC2, SKAP1	489	192	20580	3.06876	0.270887	0.0105272	0.00966928
GOTERM_CC_DIRECT	GO:0005615~extracellular space	68	13.4387	0.00110712	APP, SPON1, IL1RN, BMPR2, LRRK2, IL5RA, SECTM1, OLFML2A, EPX, CXCL3, MPO, LGALS3, FCGR3A, GNLY, TIMP3, CTSH, CTSG, EMILIN1, CD36, PRSS2, FGFBP2, COL23A1, CLEC11A, SERPINB9, HLA-F, SERPINB6, VCAN, CD109, COL8A2, PECAM1, PLBD1, S100A4, LTB, IL6ST, S100A9, CFD, FGL2, LPO, CD1D, THBS1, LILRA5, PRDX4, S100A16, CCL5, CCL4, HMOX1, CYTL1, CD14, ELANE, SNCA, IL32, ST14, GABBR1, TNFSF12, LILRB2, AZU1, PPBP…	489	1939	20580	1.47594	0.395233	0.0159426	0.0146433
GOTERM_CC_DIRECT	GO:0031234~extrinsic component of cytoplasmic side of plasma membrane	8	1.58103	0.00112371	FGR, SRC, LCK, RGS1, S100A6, SLA, SNX9, PTK2	489	68	20580	4.95128	0.399774	0.0159426	0.0146433
GOTERM_CC_DIRECT	GO:0043231~intracellular membrane-bounded organelle	40	7.90514	0.00118138	FTO, CEBPA, LRRK2, GIMAP4, LPAR4, IFI30, PLD1, PTGS2, MPO, GIMAP7, RHOBTB1, HLA-DMA, MYCT1, HLA-DMB, BLNK, CYP1B1, UGT3A2, CTSH, CTSG, SLC15A3, ATP6V0A1, HLA-DPA1, KLRG1, MEF2C, UGT2B11, DGAT2, OSBPL5, IQSEC1, MYOF, GZMB, AZU1, RHOC, POU2F2, S100B, PTK2, GZMH, EHD2, OAS2, CYP2S1, HPSE	489	982	20580	1.71429	0.415303	0.0162529	0.0149283
GOTERM_CC_DIRECT	GO:0005769~early endosome	18	3.55731	0.00124807	APP, LRP1, SORT1, F2R, PLD4, ADRB2, IGF2R, LRP6, NEURL1B, EHD2, FGD5, PTP4A3, CD4, RAB31, APOC2, F2RL1, LDLR, HLA-DQB1	489	310	20580	2.4437	0.432762	0.0166654	0.0153072
GOTERM_CC_DIRECT	GO:0000139~Golgi membrane	30	5.92885	0.00143297	LRRK2, LST1, PLD1, ARHGAP21, CYTH4, CHST15, GBP2, GBP1, HLA-DQA2, GBP4, HLA-DQA1, HLA-DPA1, RHBDF1, CD74, HLA-DRB5, NDFIP1, RRAS2, HLA-F, IGF2R, EXT1, HLA-DPB1, TLR8, HLA-DRA, TLR7, ST6GALNAC4, PI4K2A, OPTN, HLA-DQB2, HLA-DRB1, HLA-DQB1	489	670	20580	1.88444	0.478493	0.0185876	0.0170728
GOTERM_CC_DIRECT	GO:0005789~endoplasmic reticulum membrane	43	8.49802	0.00187569	LRRK2, PLD4, ATP10A, CD1D, PLD1, PTGS2, CYP1B1, HMOX1, METTL7B, HLA-DQA2, HLA-DQA1, HLA-DPA1, RHBDF1, CD74, GABBR1, HLA-DRB5, UGT2B11, DGAT2, OSBPL5, SORT1, WFS1, FZD6, MX1, MBOAT2, ELOVL6, RHOC, SGPP1, CKAP4, EXT1, CD4, IFI27, SCD, CYP2S1, ALOX5AP, HLA-DPB1, TLR8, HLA-DRA, TLR7, CALR, SGK1, HLA-DQB2, HLA-DRB1, HLA-DQB1	489	1106	20580	1.63625	0.573594	0.0236546	0.0217268
GOTERM_CC_DIRECT	GO:0030424~axon	19	3.75494	0.0025973	NTNG2, ROBO3, APP, SLC38A1, ROBO4, BMPR2, KCNC3, IRX3, LRRK2, MX1, KCNA3, SLC8A1, DNM1, NRGN, BIN1, PALM, ALDH1A1, PLEC, SNCA	489	361	20580	2.21505	0.692939	0.0318696	0.0292723
GOTERM_CC_DIRECT	GO:0030667~secretory granule membrane	9	1.77866	0.00295763	LGALS3, RAB31, SIGLEC9, PECAM1, CD14, LILRB3, IGF2R, SERPINB6, ATP6V0A1	489	102	20580	3.71346	0.739396	0.0353359	0.0324561
GOTERM_CC_DIRECT	GO:0005737~cytoplasm	161	31.8182	0.00322984	APP, IL1RN, LST1, AHR, IKZF3, ETS1, IFI44L, SPIB, LGALS3, RGS2, DACH1, SESN3, BASP1, DPYSL2, GRAP2, AKT3, TUBB1, PALM, CAPN2, CPNE3, HOMER3, CD96, STARD4, MEF2C, PRKCH, SNRPN, DAPK1, CLEC11A, IPCEF1, TUBA4A, CLIP2, DOK2, MAF, ARMC5, BIN1, PRKD3, S100A6, PADI2, KCTD17, S100A9, OPTN, SKAP1, CARD11, FTO, BEX2, CALCRL, NCF1C, AGAP1, LPO, DTX3, CD1D, NDRG2, MEFV, FOXO1, ZFP36L1, SOCS2, PRDX4, S100A16,…	489	5593	20580	1.21148	0.76978	0.0375987	0.0345345
GOTERM_CC_DIRECT	GO:0005905~clathrin-coated pit	7	1.3834	0.00373851	APP, BMPR2, LRP1, SORT1, SH3BP4, SNX9, LDLR	489	63	20580	4.67621	0.817401	0.0424232	0.0389658
GOTERM_CC_DIRECT	GO:0031012~extracellular matrix	15	2.96443	0.00383117	SPON1, COL23A1, OLFML2A, THBS1, FBLN2, ADAMTS10, VCAN, COL5A1, SPOCK2, COL8A2, TIMP3, TGFBI, HPSE, PRSS2, EMID1	489	260	20580	2.42803	0.824951	0.0424232	0.0389658
GOTERM_CC_DIRECT	GO:0005829~cytosol	158	31.2253	0.00456578	PECR, APP, NCF2, LST1, PRF1, SLA, GIMAP4, AHR, IFI30, IKZF3, GIMAP7, GIMAP8, LGALS3, RGS2, DACH1, RGS1, DPYSL2, GRAP2, CLEC5A, CAPN2, CPNE3, HOMER3, TNS3, STARD4, MEF2C, DGAT2, PRKCH, IPCEF1, TUBA4A, DOK2, RAB31, ARMC5, BIN1, PRKD3, CD109, S100A6, PLBD1, PADI2, S100A9, DSC2, PI4K2A, OPTN, SKAP1, CARD11, FTO, NDRG2, MEFV, FOXO1, ZFP36L1, SOCS2, ARHGAP21, BCL2L11, PRDX4, S100A16, BAG3, MICAL1, EPB4…	489	5520	20580	1.20463	0.874771	0.0493539	0.0453317
GOTERM_MF_DIRECT	GO:0023026~MHC class II protein complex binding	14	2.7668	1.95953e-14	CD74, HLA-DRB5, HLA-DMA, CD4, HLA-DMB, HLA-DPB1, HLA-DRA, HLA-DOA, HLA-DQA2, HLA-DQA1, HLA-DQB2, HLA-DRB1, HLA-DPA1, HLA-DQB1	476	27	18908	20.5969	1.52607e-11	1.53039e-11	1.45593e-11
GOTERM_MF_DIRECT	GO:0032395~MHC class II receptor activity	10	1.97628	2.41817e-12	HLA-DMA, HLA-DPB1, HLA-DRA, HLA-DOA, HLA-DQA2, HLA-DQB2, HLA-DRB1, HLA-DQA1, HLA-DPA1, HLA-DQB1	476	13	18908	30.5559	1.8886e-09	9.44294e-10	8.98349e-10
GOTERM_MF_DIRECT	GO:0005515~protein binding	372	73.5178	2.42459e-08	IFITM3, APP, SPON1, VIPR1, IL1RN, ACSM1, GFI1, CLEC10A, PRF1, IFI30, IKZF3, RXFP1, SPIB, LGALS3, DPYSL2, AKT3, PDK4, CYP1B1, PROK2, CPNE3, HOMER3, PRSS2, TNS3, CMKLR1, CALN1, MEF2C, STARD4, PRKCH, DAPK1, CLEC11A, COL23A1, LDOC1, HLA-F, RNASE1, SYTL4, TM4SF1, IFI27, ARMC5, PRKD3, BIN1, SUCLG2, CD226, KCTD12, KCTD17, PI4K2A, KCTD15, OPTN, SKAP1, BEX2, AGAP1, GATA3, CD1D, MEFV, ADAMTS10, FAM171A1, P…	476	12619	18908	1.171	1.89359e-05	6.31202e-06	6.00491e-06
GOTERM_MF_DIRECT	GO:0032396~inhibitory MHC class I receptor activity	7	1.3834	4.69638e-08	LILRA6, LILRB1, LILRB2, LILRA1, LILRB3, LILRA4, LILRA5	476	10	18908	27.8059	3.6678e-05	9.16968e-06	8.72352e-06
GOTERM_MF_DIRECT	GO:0004888~transmembrane signaling receptor activity	20	3.95257	3.14281e-07	GABBR1, IGSF6, FCRL6, CD300A, LILRA1, LILRB3, CD3E, TREML1, MARCO, FCGR3A, CD4, KLRF1, PECAM1, TLR8, FCER1A, KLRD1, TLR7, PLXNB1, TLR6, TLR5	476	189	18908	4.20346	0.000245423	4.90907e-05	4.67021e-05
GOTERM_MF_DIRECT	GO:0042802~identical protein binding	76	15.0198	1.66212e-06	APP, LRRK2, ITGB3, ITGA2B, PRF1, PTPRM, OLFML2A, CD3E, IKZF3, ETS1, GIMAP7, DPYSL2, ME1, EMILIN1, HOMER3, CCR5, CCR2, DAPK1, COL23A1, DNM1, MAF, IFI27, BIN1, LCK, CERCAM, TLR8, S100A4, CD226, KCTD12, TLR6, BCAT1, IL6ST, KCTD17, OPTN, KCTD15, MDFI, CEBPA, CAMK2D, CEBPE, ADRB2, GATA3, SAMHD1, MEFV, THBS1, LRP6, PRDX4, CLEC7A, CCL5, CCL4, HMOX1, SLAMF7, SH3BP4, SNX9, GBP2, GBP1, LDLR, GBP4, PACSIN1,…	476	1722	18908	1.75315	0.00129727	0.000216352	0.000205825
GOTERM_MF_DIRECT	GO:0005525~GTP binding	27	5.33597	1.31132e-05	CIITA, ACSM1, LRRK2, AGAP1, GIMAP4, GIMAP5, SAMHD1, GIMAP7, GNAI1, IFI44L, GIMAP8, RHOBTB1, TUBB1, GBP2, GBP1, GBP4, DAPK1, MX1, RRAS2, RHOC, DNM1, TUBA4A, ARL4C, EHD2, RAB31, RAB34, SUCLG2	476	405	18908	2.64818	0.0101892	0.00146306	0.00139187
GOTERM_MF_DIRECT	GO:0038023~signaling receptor activity	19	3.75494	2.32834e-05	ROBO4, SUCNR1, LRP1, CD300A, IL10RA, LILRB3, PEAR1, IGF2R, CD2, CD4, CD5, F2RL1, TLR8, CD48, PLXNB1, TLR6, TLR5, KLRG1, CMKLR1	476	231	18908	3.26723	0.0180202	0.00227304	0.00216244
GOTERM_MF_DIRECT	GO:0042605~peptide antigen binding	8	1.58103	3.23689e-05	HLA-DRB5, HLA-DPB1, HLA-DRA, HLA-F, HLA-DRB1, HLA-DQA1, HLA-DPA1, HLA-DQB1	476	37	18908	8.58869	0.0249637	0.0028089	0.00267223
GOTERM_MF_DIRECT	GO:0005201~extracellular matrix structural constituent	14	2.7668	4.58488e-05	SPON1, LAMB2, COL23A1, FGL2, NID1, THBS1, FBLN2, CD4, MMRN1, COL5A1, COL8A2, EMILIN1, TGFBI, AGRN	476	138	18908	4.02984	0.0351752	0.00358079	0.00340657
GOTERM_MF_DIRECT	GO:0001965~G-protein alpha-subunit binding	7	1.3834	7.07704e-05	RGS2, RGS1, F2R, RGS10, F2RL1, IGF2R, NUCB2	476	29	18908	9.58824	0.0537738	0.0050247	0.00478022
GOTERM_MF_DIRECT	GO:0050840~extracellular matrix binding	7	1.3834	0.000105124	ITGB3, SPOCK2, ITGA2B, TGFBI, OLFML2A, THBS1, FBLN2	476	31	18908	8.96964	0.0788257	0.00684181	0.00650892
GOTERM_MF_DIRECT	GO:0030246~carbohydrate binding	16	3.16206	0.000209257	SIGLEC9, CLEC10A, CLEC11A, CLEC9A, ASGR2, FCER2, LGALS3, VCAN, CLEC7A, CLEC5A, KLRF1, KLRD1, GALM, CALR, CD34, KLRG1	476	204	18908	3.11551	0.150788	0.0125715	0.0119599
GOTERM_MF_DIRECT	GO:0000976~transcription regulatory region sequence-specific DNA binding	17	3.35968	0.000359462	CEBPA, CIITA, MEF2C, FOXC1, GFI1, GATA3, AHR, KLF4, POU2F2, ETS1, WT1, TAL1, BASP1, IRF4, ZBED2, IRF8, SNCA	476	238	18908	2.83733	0.244813	0.0200528	0.0190771
GOTERM_MF_DIRECT	GO:0003924~GTPase activity	21	4.1502	0.000752713	LRRK2, MX1, RRAS2, AGAP1, RHOC, GNG11, GIMAP7, TUBA4A, GNAI1, RHOBTB1, DNM1, ARL4C, RGS2, RAB31, RGS1, RAB34, TUBB1, RGS10, GBP2, GBP1, GBP4	476	357	18908	2.33663	0.444613	0.0381071	0.036253
GOTERM_MF_DIRECT	GO:0005178~integrin binding	13	2.56917	0.000780684	APP, LAMB2, SRC, ITGB3, ITGA2B, ITGAL, THBS1, PTK2, FCER2, COL5A1, CD226, TGFBI, CALR	476	161	18908	3.20742	0.456623	0.0381071	0.036253
GOTERM_MF_DIRECT	GO:0004950~chemokine receptor activity	5	0.988142	0.00112932	CX3CR1, CCR1, CCR5, CCR2, CMKLR1	476	19	18908	10.4533	0.586251	0.0505071	0.0480496
GOTERM_MF_DIRECT	GO:0005102~receptor binding	22	4.34783	0.00116406	PECR, APP, BEX2, SRC, TNFSF12, F2R, FGL2, SLA, HLA-F, PTK2, LILRA4, LRP6, CD2, FGR, LCK, SIX3, NRIP1, F2RL1, TNFSF8, CYTL1, LTB, TLR6	476	397	18908	2.20126	0.597338	0.0505071	0.0480496
